# Supplementary material for: A literature review on the role of Culicoides in the transmission of avian blood parasites in Europe
Source: Parasit Vectors. 2025 Aug 3;18:329. doi: 10.1186/s13071-025-06957-y (PMC12320371; doi:10.1186/s13071-025-06957-y)
Supplement: Supplementary file 1 — Additional file 1: Table S1. List of Culicoides species in Europe according to the Fauna Europea dataset (Jong 2016), updated regarding nomina dubia from the catalogue of the world fauna (Borkent and Dominiak 2020), the last update of the catalogue (Borkent, Dominiak, and Díaz 2022), and the new species described since 2016 (date of the Fauna Europea dataset). [file 13071_2025_6957_MOESM1_ESM.xlsx]

## Sheet: Sheet1
Catalogue of the Culicoides of Europe / A Catalogue of the European Species of Culicoides
id	Species
1	Culicoides (Avaritia) abchazicus Dzhafarov, 1964
2	Culicoides (Avaritia) chiopterus Meigen, 1830
3	Culicoides (Avaritia) dewulfi Goetghebuer, 1936
4	Culicoides (Avaritia) gornostaevae Mirzaeva, 1984
5	Culicoides (Avaritia) imicola Kieffer, 1913
6	Culicoides (Avaritia) montanus Shakirzjanova, 1962
7	Culicoides (Avaritia) obsoletus Meigen, 1818
8	Culicoides (Avaritia) scoticus Downes & Kettle, 1952
9	Culicoides (Beltranmyia) circumscriptus Kieffer, 1918
10	Culicoides (Beltranmyia) desertorum Gutsevich, 1959
11	Culicoides (Beltranmyia) homochrous Remm, 1968
12	Culicoides (Beltranmyia) leucostictus Kieffer, 1911
13	Culicoides (Beltranmyia) manchuriensis Tokunaga, 1941
14	Culicoides (Beltranmyia) salinarius Kieffer, 1914
15	Culicoides (Beltranmyia) sphagnumensis Williams, 1955
16	Culicoides (Culicoides) almeidae Cambournac, 1970
17	Culicoides (Culicoides) boyi Nielsen, Kristensen & Pape, 2015
18	Culicoides (Culicoides) bysta Sarvašová & Mathieu, 2017
19	Culicoides (Culicoides) cryptipulicaris Talavera, Muñoz-Muñoz, Verdún & Pagés, 2017
20	Culicoides (Culicoides) deltus Edwards, 1939
21	Culicoides (Culicoides) fagineus Edwards, 1939
22	Culicoides (Culicoides) flavipulicaris Dhafarov, 1964
23	Culicoides (Culicoides) grisescens Edwards, 1939
24	Culicoides (Culicoides) impunctatus Goetghebuer, 1920
25	Culicoides (Culicoides) kalix Nielsen, Kristensen & Pape, 2015
26	Culicoides (Culicoides) lupicaris Downes & Kettle, 1952
27	Culicoides (Culicoides) newsteadi Austen, 1921
28	Culicoides (Culicoides) paradoxalis Ramilo & Delécolle, 2013
29	Culicoides (Culicoides) pulicaris Linnaeus, 1758
30	Culicoides (Culicoides) punctatus Meigen, 1804
31	Culicoides (Culicoides) quasipulicaris Talavera, Muñoz-Muñoz, Verdún & Pagés, 2017
32	Culicoides (Culicoides) selandicus Nielsen, Kristensen & Pape, 2015
33	Culicoides (Culicoides) subfagineus Delecolle & Ortega, 1998
34	Culicoides (Groganomyia) cameroni Campbell & Pelham-Clinton, 1960
35	Culicoides (Monoculicoides) helveticus Callot, Kremer & Deduit, 1962
36	Culicoides (Monoculicoides) longicollis Glukhova, 1971
37	Culicoides (Monoculicoides) nubeculosus Meigen, 1830
38	Culicoides (Monoculicoides) parroti Kieffer, 1922
39	Culicoides (Monoculicoides) puncticollis Becker, 1903
40	Culicoides (Monoculicoides) riethi Kieffer, 1914
41	Culicoides (Monoculicoides) stigma Meigen, 1818
42	Culicoides (Oecacta) albicans Winnertz, 1852
43	Culicoides (Oecacta) azerbajdzhanicus Dzhafarov, 1962
44	Culicoides (Oecacta) brunnicans Edwards, 1939
45	Culicoides (Oecacta) clintoni Boorman, 1984
46	Culicoides (Oecacta) corsicus Kremer, Leberre & Beaucournu-Saguez, 1971
47	Culicoides (Oecacta) derisor Callot & Kremer, 1965
48	Culicoides (Oecacta) dzhafarovi Remm, 1967
49	Culicoides (Oecacta) furcillatus Callot, Kremer & Paradis, 1962
50	Culicoides (Oecacta) gracilipes Vaillant, 1954
51	Culicoides (Oecacta) lenae Glushchenko & Mirzaeva, 1970
52	Culicoides (Oecacta) longipennis Khalaf, 1957
53	Culicoides (Oecacta) paradisionensis Boorman, 1988
54	Culicoides (Oecacta) sahariensis Kieffer, 1923
55	Culicoides (Oecacta) sajanicus Mirzaeva, 1971
56	Culicoides (Oecacta) santonicus Callot, Kremer, Rault & Bach, 1966
57	Culicoides (Oecacta) semimaculatus Clastrier, 1958
58	Culicoides (Oecacta) sergenti Kieffer, 1921
59	Culicoides (Oecacta) tbilisicus Dzhafarov, 1964
60	Culicoides (Oecacta) truncorum Edwards, 1939
61	Culicoides (Pontoculicoides) denisoni Boorman, 1988
62	Culicoides (Pontoculicoides) ibericus Dzhafarov, 1963
63	Culicoides (Pontoculicoides) saevus Kieffer, 1922
64	Culicoides (Pontoculicoides) sejfadinei Dzhafarov, 1958
65	Culicoides (Pontoculicoides) slovacus Orszagh, 1969
66	Culicoides (Pontoculicoides) tauricus Gutsevich, 1959
67	Culicoides (Remmia) oxystoma Kieffer, 1910
68	Culicoides (Sensiculicoides) alazanicus Dzhafarov, 1961
69	Culicoides (Sensiculicoides) atripennis Shevchenko, 1972
70	Culicoides (Sensiculicoides) begueti Clastrier, 1957
71	Culicoides (Sensiculicoides) bulbostylus Khalaf, 1961
72	Culicoides (Sensiculicoides) cataneii Clastrier, 1957
73	Culicoides (Sensiculicoides) caucoliberensis Callot, Kremer, Rioux & Descous, 1967
74	Culicoides (Sensiculicoides) clastrieri Callot, Kremer & Deduit, 1962
75	Culicoides (Sensiculicoides) duddingstoni Kettle & Lawson, 1955
76	Culicoides (Sensiculicoides) festivipennis Kieffer, 1914
77	Culicoides (Sensiculicoides) gejgelensis Dzhafarov, 1964
78	Culicoides (Sensiculicoides) griseidorsum Kieffer, 1918
79	Culicoides (Sensiculicoides) haranti Rioux, Descous & Pech, 1959
80	Culicoides (Sensiculicoides) heliophilus Edwards, 1921
81	Culicoides (Sensiculicoides) heteroclitus Kremer & Callot, 1965
82	Culicoides (Sensiculicoides) indistinctus Khalaf, 1961
83	Culicoides (Sensiculicoides) jumineri Callot & Kremer, 1969
84	Culicoides (Sensiculicoides) jurensis Callot, Kremer & Deduit, 1962
85	Culicoides (Sensiculicoides) kibunensis Tokunaga, 1937
86	Culicoides (Sensiculicoides) kolymbiensis Boorman, 1988
87	Culicoides (Sensiculicoides) kurensis Dzhafarov, 1960
88	Culicoides (Sensiculicoides) langeroni Kieffer, 1921
89	Culicoides (Sensiculicoides) malevillei Kremer & Coluzzi, 1971
90	Culicoides (Sensiculicoides) maritimus Kieffer, 1924
91	Culicoides (Sensiculicoides) odiatus Austen, 1921
92	Culicoides (Sensiculicoides) pictipennis Staeger, 1839
93	Culicoides (Sensiculicoides) poperinghensis Goetghebuer, 1953
94	Culicoides (Sensiculicoides) pseudoheliophilus Callot & Kremer, 1961
95	Culicoides (Sensiculicoides) pseudopallidus Khalaf, 1961
96	Culicoides (Sensiculicoides) shaklawensis Khalaf, 1957
97	Culicoides (Sensiculicoides) simulator Edwards, 1939
98	Culicoides (Sensiculicoides) stanicicus Shevchenko, 1970
99	Culicoides (Sensiculicoides) stepicola Remm, 1968
100	Culicoides (Sensiculicoides) univittatus Vimmer, 1932
101	Culicoides (Sensiculicoides) ustinovi Shevchenko, 1962
102	Culicoides (Sensiculicoides) vidourlensis Callot, Kremer, Molet & Bach, 1968
103	Culicoides (Sensiculicoides) zhogolevi Remm, 1968
104	Culicoides (Silvaticulicoides) achrayi Kettle & Lawson, 1955
105	Culicoides (Silvaticulicoides) fascipennis Staeger, 1839
106	Culicoides (Silvaticulicoides) ostroushkoae Glukhova, 1989
107	Culicoides (Silvaticulicoides) pallidicornis Kieffer, 1919
108	Culicoides (Silvaticulicoides) picturatus Kremer & Deduit, 1961
109	Culicoides (Silvaticulicoides) subfasciipennis Kieffer, 1919
110	Culicoides (Silvaticulicoides) vexans Staeger, 1839
111	Culicoides (Wirthomyia) minutissimus Zetterstedt, 1855
112	Culicoides (Wirthomyia) reconditus Campbell & Pelham-Clinton, 1960
113	Culicoides (Wirthomyia) riouxi Callot & Kremer, 1961
114	Culicoides (Wirthomyia) segnis Campbell & Pelham-Clinton, 1960
115	Culicoides alatavicus Smatov & Isimbekov, 1971
116	Culicoides caliginosus Goetghebuer, 1952
117	Culicoides comosioculatus Tokunaga, 1956
118	Culicoides dispersus Gutsevich & Smatov, 1966
119	Culicoides grandifovea González, 2024
120	Culicoides paolae Boorman, 1996
121	Culicoides ribeiroi Lemble, Messaddeq, Capela & Kremer, 1990
122	Culicoides riebi Delécolle, Mathieu & Baldet, 2005
